# Supplementary material for: Toxoplasmosis accelerates the progression of hereditary spastic paraplegia
Source: mSphere. 2025 Mar 18;10(4):e00826-24. doi: 10.1128/msphere.00826-24 (PMC12039240; doi:10.1128/msphere.00826-24)
Supplement: Table S1 — List of genes differentially expressed in the primary motor region of wild-type animals upon chronic T. gondii infection. [file msphere.00826-24-s0008.xlsx]

## Sheet: TFG wt_wt
RGD	Gene	Description	Expression relative to uninfected	Adjusted p value
1587008	Dstl1	dystonin like 1(Dstl1)	0.281781	0.00120447
619990	Dnah12	dynein, axonemal, heavy chain 12(Dnah12)	0.289463	0.000106153
621764	Foxj1	forkhead box J1(Foxj1)	0.350846	0.0403109
1311417	Col7a1	collagen type VII alpha 1 chain(Col7a1)	0.369937	0.029553
1302957	Kcne4	potassium voltage-gated channel subfamily E regulatory subunit 4(Kcne4)	0.423309	0.015602
1583746	Aurka-ps1	aurora kinase A, pseudogene 1(Aurka-ps1)	0.45784	0.0214205
7709399	Zfhx3l	zinc finger homeobox 3 like(Zfhx3l)	0.470112	0.0319852
620953	Ebf1	EBF transcription factor 1(Ebf1)	0.470129	0.0254635
7502785	LOC102553524	uncharacterized	0.472072	0.0120799
1310982	Col16a1	collagen type XVI alpha 1 chain(Col16a1)	0.47851	0.00654651
1564772	Hmcn1	hemicentin 1(Hmcn1)	0.480301	0.021135
735203	Tbx3	T-box transcription factor 3(Tbx3)	0.486858	0.0383991
2889	Il18	interleukin 18(Il18)	0.48935	0.041596
1308421	Cyb5r2	cytochrome b5 reductase 2(Cyb5r2)	0.492347	0.0319852
61799	Kcnq4	potassium voltage-gated channel subfamily Q member 4(Kcnq4)	0.492853	0.0197779
1359139	Slfn9	schlafen family member 9	0.495491	0.00627063
1592073	Dach1	dachshund family transcription factor 1(Dach1)	0.497769	0.01379
621023	Lama5	laminin subunit alpha 5(Lama5)	0.498323	0.0225583
1305849	Rin3	Ras and Rab interactor 3(Rin3)	0.502226	0.0072158
11487974	LOC108350489	uncharacterized	0.503075	0.02237
1311670	Vwa3a	von Willebrand factor A domain containing 3A(Vwa3a)	0.504286	0.0182265
2494	Ddc	dopa decarboxylase(Ddc)	0.512118	0.0167423
3127	Mx1	MX dynamin like GTPase 1(Mx1)	0.512412	0.0313243
1304655	Tmprss7	transmembrane serine protease 7(Tmprss7)	0.515083	0.0489182
1310189	Dapp1	dual adaptor of phosphotyrosine and 3-phosphoinositides 1(Dapp1)	0.515701	0.0338483
1560268	Zfhx3	zinc finger homeobox 3(Zfhx3)	0.517678	0.00627063
61971	Kcnj5	potassium inwardly-rectifying channel, subfamily J, member 5(Kcnj5)	0.519082	0.0319852
2965	Kdr	kinase insert domain receptor(Kdr)	0.521752	0.0209368
8157638	Rn7sl1	RNA component of signal recognition particle 7SL1(Rn7sl1)	0.524468	0.0434172
1308234	Carns1	carnosine synthase 1(Carns1)	0.526739	0.0214205
9437635	LOC103691564	uncharacterized	0.528291	0.0395129
1307370	Cdh5	cadherin 5(Cdh5)	0.529725	0.0120799
1561067	Rbpms	RNA binding protein, mRNA processing factor(Rbpms)	0.532468	0.0341075
620241	Lef1	lymphoid enhancer binding factor 1(Lef1)	0.532984	0.0408107
1306355	Sp140	SP140 nuclear body protein(Sp140)	0.540228	0.0445168
620400	Mlxipl	MLX interacting protein-like(Mlxipl)	0.544807	0.020206
621004	Plcb2	phospholipase C, beta 2(Plcb2)	0.545447	0.0434172
1563179	Bcl6b	BCL6B, transcription repressor(Bcl6b)	0.547006	0.0361159
1310112	Plekhg2	pleckstrin homology and RhoGEF domain containing G2(Plekhg2)	0.548054	0.0148453
1309733	Cd300lf	Cd300 molecule-like family member F(Cd300lf)	0.548332	0.0469292
3258	Pax6	paired box 6(Pax6)	0.55052	0.0182265
1306829	Tmem63a	transmembrane protein 63a(Tmem63a)	0.551688	0.0430378
41004822	LOC120097382	uncharacterized	0.553059	0.00566087
10401674	Carmn	cardiac mesoderm enhancer-associated non-coding RNA(Carmn)	0.553737	0.0449115
1564265	Ano5	anoctamin 5(Ano5)	0.554518	0.0374429
1564079	Prr18	proline rich 18(Prr18)	0.560877	0.0406386
1308089	Plekhg3	pleckstrin homology and RhoGEF domain containing G3(Plekhg3)	0.561044	0.0254958
1595868	RT1-CE5	RT1 class I, locus CE5(RT1-CE5)	0.561823	0.0401985
1304949	Card10	caspase recruitment domain family, member 10(Card10)	0.562563	0.0469292
11490917	LOC108352923	uncharacterized	0.567617	0.0230751
621673	Gli1	GLI family zinc finger 1(Gli1)	0.569058	0.0287837
3451	Ptprc	protein tyrosine phosphatase, receptor type, C(Ptprc)	0.570129	0.0248894
6495605	LOC100910973	uncharacterized	0.570369	0.0104064
61824	Kcnj16	potassium inwardly-rectifying channel, subfamily J, member 16(Kcnj16)	0.576755	0.0469292
2373	Col11a2	collagen type XI alpha 2 chain(Col11a2)	0.577515	0.022815
1306517	Dock6	dedicator of cytokinesis 6(Dock6)	0.577573	0.0434172
1308236	Slc39a8	solute carrier family 39 member 8(Slc39a8)	0.58027	0.0383991
3187	Notch1	notch receptor 1(Notch1)	0.580802	0.0214205
6504372	Mipol1	mirror-image polydactyly 1(Mipol1)	0.582091	0.0369415
3932	Ucp2	uncoupling protein 2(Ucp2)	0.582539	0.00325
2988	Lamb2	laminin subunit beta 2(Lamb2)	0.585776	0.0380269
1308362	Plekhh1	pleckstrin homology, MyTH4 and FERM domain containing H1(Plekhh1)	0.586084	0.0214205
619996	Bche	butyrylcholinesterase(Bche)	0.586399	0.0499971
70922	Col5a3	collagen type V alpha 3 chain(Col5a3)	0.587117	0.0048878
1560615	Plxnb3	plexin B3(Plxnb3)	0.58716	0.0182265
2213	Bmp4	bone morphogenetic protein 4(Bmp4)	0.587966	0.0499971
41376499	LOC120102333	uncharacterized	0.589028	0.0426051
620827	Fxyd5	FXYD domain-containing ion transport regulator 5(Fxyd5)	0.589103	0.0365649
3787	Abcc9	ATP binding cassette subfamily C member 9(Abcc9)	0.589537	0.0197779
1311779	Tpcn2	two pore segment channel 2(Tpcn2)	0.591374	0.029553
2624	Fn1	fibronectin 1(Fn1)	0.593874	0.0072158
1591090	Calr4	calreticulin 4(Calr4)	0.599576	0.0294776
1308662	Arhgap45	Rho GTPase activating protein 45(Arhgap45)	0.600632	0.0319852
1303184	Sipa1	signal-induced proliferation-associated 1(Sipa1)	0.603757	0.0225583
1311693	Plscr4	phospholipid scramblase 4(Plscr4)	0.604908	0.0365649
1308357	Tfap4	transcription factor AP-4(Tfap4)	0.606432	0.0489182
6494870	Robo4	roundabout guidance receptor 4(Robo4)	0.607686	0.0311929
1308528	Efemp1	EGF containing fibulin extracellular matrix protein 1(Efemp1)	0.608358	0.0294121
1560011	Uaca	uveal autoantigen with coiled-coil domains and ankyrin repeats(Uaca)	0.608477	0.0236676
621679	Adgrf5	adhesion G protein-coupled receptor F5(Adgrf5)	0.60923	0.0161335
1359639	Stard6	StAR-related lipid transfer domain containing 6(Stard6)	0.61041	0.0499971
629476	Ggta1	glycoprotein alpha-galactosyltransferase 1(Ggta1)	0.610672	0.0489182
1583978	Prima1	proline rich membrane anchor 1(Prima1)	0.611695	0.0311929
1598308	Pld4	phospholipase D family, member 4(Pld4)	0.6156	0.0319627
3735	Sox10	SRY-box transcription factor 10(Sox10)	0.616099	0.048549
1306622	Myrf	myelin regulatory factor(Myrf)	0.616136	0.0379566
1589785	Gpr17	G protein-coupled receptor 17(Gpr17)	0.61639	0.0311929
1305208	Als2cl	ALS2 C-terminal like(Als2cl)	0.619749	0.0250934
735115	Col27a1	collagen type XXVII alpha 1 chain(Col27a1)	0.619873	0.0311929
1308913	Zfp36l2	zinc finger protein 36, C3H type-like 2(Zfp36l2)	0.620735	0.0325122
1305595	Adgre5	adhesion G protein-coupled receptor E5(Adgre5)	0.621321	0.0307757
2797	Hk2	hexokinase 2(Hk2)	0.622187	0.0497636
1305922	Ptprb	protein tyrosine phosphatase, receptor type, B(Ptprb)	0.622586	0.0148453
1311921	Chd7	chromodomain helicase DNA binding protein 7(Chd7)	0.625214	0.0261309
61860	Gng7	G protein subunit gamma 7(Gng7)	0.62611	0.0489182
1305653	Pear1	platelet endothelial aggregation receptor 1(Pear1)	0.626226	0.049591
620596	Ccr5	C-C motif chemokine receptor 5(Ccr5)	0.62735	0.0483574
1307629	Kdm6b	lysine demethylase 6B(Kdm6b)	0.629062	0.0449731
628658	Bmf	Bcl2 modifying factor(Bmf)	0.629108	0.0498726
619969	Srgn	serglycin(Srgn)	0.63128	0.0374419
1307364	Spata13	spermatogenesis associated 13(Spata13)	0.63216	0.015602
68427	Tns1	tensin 1(Tns1)	0.633529	0.0469292
1306998	Thsd1	thrombospondin type 1 domain containing 1(Thsd1)	0.636131	0.0202107
3285	Pdgfrb	platelet derived growth factor receptor beta(Pdgfrb)	0.637884	0.0469292
1307971	Selplg	selectin P ligand(Selplg)	0.638523	0.0395129
1306247	Tln1	talin 1(Tln1)	0.638538	0.0294121
1310917	Tns2	tensin 2(Tns2)	0.639106	0.0209368
1598370	RT1-N3	RT1 class Ib, locus N3(RT1-N3)	0.641385	0.0481035
620878	Phldb1	pleckstrin homology-like domain, family B, member 1(Phldb1)	0.643834	0.0294121
1306015	Pgghg	protein-glucosylgalactosylhydroxylysine glucosidase(Pgghg)	0.645492	0.0383991
1593188	Eng	endoglin(Eng)	0.645632	0.0248894
1308954	Cobll1	cordon-bleu WH2 repeat protein-like 1(Cobll1)	0.649078	0.0319852
3178	Nid1	nidogen 1(Nid1)	0.650317	0.0328603
621069	Rest	RE1-silencing transcription factor(Rest)	0.650328	0.0438404
1549774	Irf3	interferon regulatory factor 3(Irf3)	0.650818	0.0434172
1565738	N4bp2	NEDD4 binding protein 2(N4bp2)	0.651365	0.0489182
1564182	Cecr2	CECR2, histone acetyl-lysine reader(Cecr2)	0.651674	0.0319852
619731	Lrp4	LDL receptor related protein 4(Lrp4)	0.651803	0.0148453
620180	Slc40a1	solute carrier family 40 member 1(Slc40a1)	0.651841	0.0294121
69651	Tgfbr2	transforming growth factor, beta receptor 2(Tgfbr2)	0.652394	0.0397407
2755	Gstm1	glutathione S-transferase mu 1(Gstm1)	0.653132	0.0197779
621136	Adgrl4	adhesion G protein-coupled receptor L4(Adgrl4)	0.653779	0.0319852
1564842	Cyth4	cytohesin 4(Cyth4)	0.65386	0.0485502
1305415	Micall1	MICAL-like 1(Micall1)	0.655241	0.0319852
1559423	Itm2a	integral membrane protein 2A(Itm2a)	0.655742	0.029553
3005	Lgals9	galectin 9(Lgals9)	0.657183	0.031306
1310668	Afap1l2	actin filament associated protein 1-like 2(Afap1l2)	0.657584	0.0434172
2425	Csf1r	colony stimulating factor 1 receptor(Csf1r)	0.657953	0.0225829
1306821	Myh14	myosin heavy chain 14(Myh14)	0.659253	0.026669
1309402	Rpl34	ribosomal protein L34(Rpl34)	0.66054	0.029553
1309731	Mtss2	MTSS I-BAR domain containing 2(Mtss2)	0.660725	0.0148453
2621	Flt1	Fms related receptor tyrosine kinase 1(Flt1)	0.660944	0.044293
619951	Abcb1a	ATP binding cassette subfamily B member 1A(Abcb1a)	0.661534	0.0325122
619942	Cspg4	chondroitin sulfate proteoglycan 4(Cspg4)	0.662458	0.0428403
1307299	Wasf2	WASP family member 2(Wasf2)	0.662842	0.02237
1312025	Slfn5	schlafen family member 5(Slfn5)	0.662877	0.0222059
1310725	Tmem176a	transmembrane protein 176A(Tmem176a)	0.66355	0.0498867
3342	Plat	plasminogen activator, tissue type(Plat)	0.664729	0.0158908
62024	Rps12	ribosomal protein S12(Rps12)	0.666084	0.0434172
3908	Tsc2	TSC complex subunit 2(Tsc2)	0.666913	0.0209368
1591749	Nrbp2	nuclear receptor binding protein 2(Nrbp2)	0.667219	0.0365649
1310943	Idua	alpha-L-iduronidase(Idua)	0.668642	0.0242436
1306354	Svil	supervillin(Svil)	0.668932	0.0469292
68404	Epas1	endothelial PAS domain protein 1(Epas1)	0.66939	0.029553
1563627	Mtcl2	microtubule crosslinking factor 2	0.670213	0.0172223
1305383	Arhgdib	Rho GDP dissociation inhibitor beta(Arhgdib)	0.672016	0.0395129
620172	Frmd4b	FERM domain containing 4B(Frmd4b)	0.672804	0.0499971
1309916	Sall1	spalt-like transcription factor 1(Sall1)	0.674878	0.0231257
1305268	Amotl1	angiomotin-like 1(Amotl1)	0.675048	0.048896
1560387	Zbtb20	zinc finger and BTB domain containing 20(Zbtb20)	0.675729	0.0197779
70932	Mvp	major vault protein(Mvp)	0.676648	0.029553
1306150	Atp10a	ATPase phospholipid transporting 10A (putative)(Atp10a)	0.677202	0.0483509
2583	Ets1	ETS proto-oncogene 1, transcription factor(Ets1)	0.677656	0.0383991
2280	Cav1	caveolin 1(Cav1)	0.677928	0.0197779
621260	Msn	moesin(Msn)	0.678539	0.02883
631328	Tbkbp1	TBK1 binding protein 1(Tbkbp1)	0.681466	0.0319852
1305699	P3h3	prolyl 3-hydroxylase 3(P3h3)	0.681615	0.0380269
1306201	Igfbp7	insulin-like growth factor binding protein 7(Igfbp7)	0.683059	0.0341075
1309825	Dmpk	DM1 protein kinase(Dmpk)	0.684331	0.0397407
628660	Slco1c1	solute carrier organic anion transporter family, member 1c1(Slco1c1)	0.686728	0.0314886
1559565	Efhd1	EF-hand domain family, member D1(Efhd1)	0.686872	0.0439828
1306811	Hepacam	hepatic and glial cell adhesion molecule(Hepacam)	0.68814	0.021135
620980	Tek	TEK receptor tyrosine kinase(Tek)	0.68897	0.0335704
1309069	Fyco1	FYVE and coiled-coil domain autophagy adaptor 1(Fyco1)	0.690998	0.0383991
2171	Atp1b2	ATPase Na+/K+ transporting subunit beta 2(Atp1b2)	0.695943	0.0388901
69649	Itpr2	inositol 1,4,5-trisphosphate receptor, type 2(Itpr2)	0.697658	0.0383991
1586284	Faxdc2	fatty acid hydroxylase domain containing 2(Faxdc2)	0.698054	0.0453608
9685088	Lnc215	long non-coding RNA 215(Lnc215)	0.698959	0.0483509
621711	Pip4k2c	phosphatidylinositol-5-phosphate 4-kinase type 2 gamma(Pip4k2c)	1.35056	0.0499138
620831	Epha5	EPH receptor A5(Epha5)	1.35236	0.0499971
620800	Bnip3	BCL2 interacting protein 3(Bnip3)	1.35379	0.0370357
628664	Slc6a15	solute carrier family 6 member 15(Slc6a15)	1.3633	0.0489182
2369	Cnr1	cannabinoid receptor 1(Cnr1)	1.37214	0.0483509
1310109	Napg	NSF attachment protein gamma(Napg)	1.37488	0.0483509
3072	Mdh1	malate dehydrogenase 1(Mdh1)	1.37807	0.0311929
2512	Dync1i1	dynein cytoplasmic 1 intermediate chain 1(Dync1i1)	1.37982	0.0328664
1305230	Reep1	receptor accessory protein 1(Reep1)	1.38267	0.0383991
3706	Slc2a3	solute carrier family 2 member 3(Slc2a3)	1.38402	0.0485502
3980	Ywhaz	tyrosine 3-monooxygenase/tryptophan 5-monooxygenase activation protein, zeta(Ywhaz)	1.38546	0.0319852
620284	Atp6v1b2	ATPase H+ transporting V1 subunit B2(Atp6v1b2)	1.38777	0.0325122
3762	Sstr1	somatostatin receptor 1(Sstr1)	1.39004	0.0438404
2721	Got1	glutamic-oxaloacetic transaminase 1(Got1)	1.39062	0.0319852
1304763	Cct6a	chaperonin containing TCP1 subunit 6A(Cct6a)	1.39087	0.0319852
1565253	Glce	glucuronic acid epimerase(Glce)	1.39094	0.0434172
2364	Cltc	clathrin heavy chain(Cltc)	1.39203	0.0428403
1309181	Wdr47	WD repeat domain 47(Wdr47)	1.39232	0.0485502
1309158	Zfp655	zinc finger protein 655(Zfp655)	1.39324	0.0499971
1586345	Hspa8-ps25	heat shock protein family A (Hsp70) member 8, pseudogene 25(Hspa8-ps25)	1.39453	0.0498867
620183	Mob4	MOB family member 4, phocein(Mob4)	1.39549	0.0319852
1303318	Tusc3	tumor suppressor candidate 3(Tusc3)	1.39626	0.0489182
1590893	Fam169a	family with sequence similarity 169, member A(Fam169a)	1.4028	0.0311929
620276	Sh3gl2	SH3 domain containing GRB2 like 2, endophilin A1(Sh3gl2)	1.40404	0.0353333
1307040	Map2k4	mitogen activated protein kinase kinase 4(Map2k4)	1.40568	0.0248894
2652	Gad1	glutamate decarboxylase 1(Gad1)	1.40736	0.0439568
61827	Kcnab1	potassium voltage-gated channel subfamily A regulatory beta subunit 1(Kcnab1)	1.40914	0.0494568
620273	Pja2	praja ring finger ubiquitin ligase 2(Pja2)	1.40935	0.0419371
619950	Itpka	inositol-trisphosphate 3-kinase A(Itpka)	1.41071	0.0428403
620479	Cand1	cullin-associated and neddylation-dissociated 1(Cand1)	1.41164	0.0497636
3798	Syn2	synapsin II(Syn2)	1.41275	0.0341075
621877	Syt13	synaptotagmin 13(Syt13)	1.41359	0.0294121
1309900	Dnajc6	DnaJ heat shock protein family (Hsp40) member C6(Dnajc6)	1.4158	0.0383991
2195	Bcat1	branched chain amino acid transaminase 1(Bcat1)	1.41966	0.0285126
628829	Kcnc2	potassium voltage-gated channel subfamily C member 2(Kcnc2)	1.42107	0.0248894
2651	Gabrb3	gamma-aminobutyric acid type A receptor subunit beta 3(Gabrb3)	1.42303	0.0498726
71072	Dync1li1	dynein cytoplasmic 1 light intermediate chain 1(Dync1li1)	1.42416	0.0366918
1562450	Atp6v1h	ATPase H+ transporting V1 subunit H(Atp6v1h)	1.42683	0.0208399
1305670	Lmo4	LIM domain only 4(Lmo4)	1.42719	0.0419371
620990	Nap1l3	nucleosome assembly protein 1-like 3(Nap1l3)	1.42807	0.0434172
61863	Gria4	glutamate ionotropic receptor AMPA type subunit 4(Gria4)	1.4285	0.0489182
1311262	Tspyl5	TSPY-like 5(Tspyl5)	1.4287	0.0369415
1305146	Tmx4	thioredoxin-related transmembrane protein 4(Tmx4)	1.43169	0.0408482
3251	Pak3	p21 (RAC1) activated kinase 3(Pak3)	1.43233	0.0294121
1305531	Hspa12a	heat shock protein family A (Hsp70) member 12A(Hspa12a)	1.43431	0.0499383
1561269	Atp6ap2	ATPase H+ transporting accessory protein 2(Atp6ap2)	1.43867	0.0410969
1304751	Vps50	VPS50 subunit of EARP/GARPII complex(Vps50)	1.44228	0.0248894
1306608	Mtmr7	myotubularin related protein 7(Mtmr7)	1.44747	0.0380269
620310	Cap2	cyclase associated actin cytoskeleton regulatory protein 2(Cap2)	1.4503	0.0335704
735064	Kpna1	karyopherin subunit alpha 1(Kpna1)	1.45218	0.0319852
3567	Rgs4	regulator of G-protein signaling 4(Rgs4)	1.45267	0.0235184
1304866	Lrrtm3	leucine rich repeat transmembrane neuronal 3(Lrrtm3)	1.4548	0.0438404
1311013	Lrrc4c	leucine rich repeat containing 4C(Lrrc4c)	1.45489	0.041596
1305782	Snx10	sorting nexin 10(Snx10)	1.45497	0.0174376
1596464	Atp6v1a	ATPase H+ transporting V1 subunit A(Atp6v1a)	1.45635	0.0204734
1310809	Lancl2	LanC like glutathione S-transferase 2(Lancl2)	1.4576	0.0272923
735044	Galnt13	polypeptide N-acetylgalactosaminyltransferase 13(Galnt13)	1.45802	0.0485502
1562046	Agk	acylglycerol kinase(Agk)	1.45964	0.0497636
1310753	Syndig1	synapse differentiation inducing 1(Syndig1)	1.46157	0.0388444
1591868	Zcchc18	zinc finger, CCHC domain containing 18(Zcchc18)	1.46673	0.0197779
1564056	Creg2	cellular repressor of E1A-stimulated genes 2(Creg2)	1.46815	0.0221461
1309103	Sec23a	Sec23 homolog A, COPII coat complex component(Sec23a)	1.46816	0.0469292
1303093	Tmem35a	transmembrane protein 35A(Tmem35a)	1.47015	0.0336218
708519	Brinp1	BMP/retinoic acid inducible neural specific 1(Brinp1)	1.47046	0.0428403
1359232	Atl1	atlastin GTPase 1(Atl1)	1.47403	0.0489182
1306338	Rnd1	Rho family GTPase 1(Rnd1)	1.47592	0.0213771
2167	Atp1a1	ATPase Na+/K+ transporting subunit alpha 1(Atp1a1)	1.47806	0.0455558
1565090	Hmgcll1	3-hydroxy-3-methylglutaryl-CoA lyase like 1(Hmgcll1)	1.4781	0.0396933
1311104	Nceh1	neutral cholesterol ester hydrolase 1(Nceh1)	1.47822	0.0241757
620893	Prkaa2	protein kinase AMP-activated catalytic subunit alpha 2(Prkaa2)	1.48321	0.0294121
620999	Nell2	neural EGFL like 2(Nell2)	1.48557	0.026669
61966	Gabrg2	gamma-aminobutyric acid type A receptor subunit gamma 2(Gabrg2)	1.49066	0.0179442
1566031	Frmpd4	FERM and PDZ domain containing 4(Frmpd4)	1.49168	0.0430286
620122	Chl1	cell adhesion molecule L1-like(Chl1)	1.49655	0.0311929
621525	Kcns2	potassium voltage-gated channel, modifier subfamily S, member 2(Kcns2)	1.50009	0.0214205
1310856	Zfyve9	zinc finger FYVE-type containing 9(Zfyve9)	1.50086	0.0248894
1306991	Lamp5	lysosomal-associated membrane protein family, member 5(Lamp5)	1.50118	0.0484262
735167	Tpd52l2	TPD52 like 2(Tpd52l2)	1.50241	0.0235184
1310663	Nol4	nucleolar protein 4(Nol4)	1.50401	0.020206
1307076	Cntnap2	contactin associated protein 2(Cntnap2)	1.50419	0.0257491
1359617	Pxylp1	2-phosphoxylose phosphatase 1(Pxylp1)	1.50573	0.035586
41230706	Pnma8c	PNMA family member 8C(Pnma8c)	1.50784	0.0230751
1305191	Kifap3	kinesin-associated protein 3(Kifap3)	1.50828	0.0248894
735074	Kcnt2	potassium sodium-activated channel subfamily T member 2(Kcnt2)	1.51027	0.0319852
1303152	Enc1	ectodermal-neural cortex 1(Enc1)	1.5129	0.0209368
621531	Gria1	glutamate ionotropic receptor AMPA type subunit 1(Gria1)	1.51331	0.0294776
1566171	Mbtps2	membrane-bound transcription factor peptidase, site 2(Mbtps2)	1.51607	0.02237
1563485	Atrnl1	attractin like 1(Atrnl1)	1.51773	0.0319852
69416	Lancl1	LanC like glutathione S-transferase 1(Lancl1)	1.51875	0.0182265
2323964	D430041D05Rikl	RIKEN cDNA D430041D05 gene like	1.521	0.0499971
1311609	Hsph1	heat shock protein family H (Hsp110) member 1(Hsph1)	1.52197	0.0214205
3635	Scn3a	sodium voltage-gated channel alpha subunit 3(Scn3a)	1.52213	0.0244876
1591795	C1ql3	complement C1q like 3(C1ql3)	1.52224	0.0225583
2499	Dgkg	diacylglycerol kinase, gamma(Dgkg)	1.52314	0.0489182
1583226	Pgm2l1	phosphoglucomutase 2-like 1(Pgm2l1)	1.52344	0.029553
1560875	Bag4	BAG cochaperone 4(Bag4)	1.52405	0.0395129
621617	Gda	guanine deaminase(Gda)	1.52553	0.0158908
1306214	Csrnp3	cysteine and serine rich nuclear protein 3(Csrnp3)	1.52648	0.0335704
1563411	Micu3	mitochondrial calcium uptake family, member 3(Micu3)	1.52717	0.0287837
1561642	Reps2	RALBP1 associated Eps domain containing 2(Reps2)	1.5278	0.0142505
1312002	Cobl	cordon-bleu WH2 repeat protein(Cobl)	1.52906	0.02237
1561931	Nexmif	neurite extension and migration factor(Nexmif)	1.52918	0.0335704
1306653	Tspyl4	TSPY-like 4(Tspyl4)	1.53233	0.0225583
620923	Rab3c	RAB3C, member RAS oncogene family(Rab3c)	1.53478	0.048549
62064	Adra1d	adrenoceptor alpha 1D(Adra1d)	1.54269	0.0489182
708573	Cadps	calcium dependent secretion activator(Cadps)	1.54368	0.0288253
628742	Lgi1	leucine-rich, glioma inactivated 1(Lgi1)	1.5467	0.0361159
1563920	Lmbrd2	LMBR1 domain containing 2(Lmbrd2)	1.54714	0.0208399
621361	Cntn4	contactin 4(Cntn4)	1.55601	0.0341075
621447	Kcnk1	potassium two pore domain channel subfamily K member 1(Kcnk1)	1.55822	0.015602
628595	Tubb3	tubulin, beta 3 class III(Tubb3)	1.55905	0.021135
1560368	Map9	microtubule-associated protein 9(Map9)	1.56038	0.0148453
621657	Scn3b	sodium voltage-gated channel beta subunit 3(Scn3b)	1.56171	0.0235274
631414	Kcnf1	potassium voltage-gated channel modifier subfamily F member 1(Kcnf1)	1.56512	0.0197779
68393	Kcnd2	potassium voltage-gated channel subfamily D member 2(Kcnd2)	1.5661	0.0214205
1306427	Dpp10	dipeptidyl peptidase like 10(Dpp10)	1.5673	0.029553
3281	Pde4d	phosphodiesterase 4D(Pde4d)	1.5677	0.0434172
1566005	Flrt3	fibronectin leucine rich transmembrane protein 3(Flrt3)	1.56915	0.0311929
1307921	Ldb2	LIM domain binding 2(Ldb2)	1.56996	0.0335704
2769	Gucy1b1	guanylate cyclase 1 soluble subunit beta 1(Gucy1b1)	1.57307	0.0214205
1309752	Hycc2	hyccin PI4KA lipid kinase complex subunit 2(Hycc2)	1.57691	0.0148453
2321734	Iqgap2	IQ motif containing GTPase activating protein 2(Iqgap2)	1.57695	0.039738
620023	Chrm2	cholinergic receptor, muscarinic 2(Chrm2)	1.58126	0.0319852
1642426	C8h11orf87	similar to human chromosome 11 open reading frame 87	1.58189	0.0319627
1586163	Dmxl2	Dmx-like 2(Dmxl2)	1.58435	0.0209171
621256	Lin7a	lin-7 homolog A, crumbs cell polarity complex component(Lin7a)	1.58827	0.0214205
3691	Slc16a7	solute carrier family 16 member 7(Slc16a7)	1.58991	0.041596
1589429	Tafa2	TAFA chemokine like family member 2(Tafa2)	1.5912	0.0453608
1305353	Matn2	matrilin 2(Matn2)	1.59203	0.0489182
1309206	Nsmce3	NSE3 homolog, SMC5-SMC6 complex component(Nsmce3)	1.59774	0.0285126
1305630	Elovl4	ELOVL fatty acid elongase 4(Elovl4)	1.59796	0.0197779
621553	Ccn3	cellular communication network factor 3(Ccn3)	1.59855	0.0434172
1307684	Extl2	exostosin-like glycosyltransferase 2(Extl2)	1.59918	0.038365
69340	Calb1	calbindin 1(Calb1)	1.60052	0.0289448
2737	Grin2a	glutamate ionotropic receptor NMDA type subunit 2A(Grin2a)	1.60103	0.0248894
1596197	Vstm2a	V-set and transmembrane domain containing 2A(Vstm2a)	1.6013	0.0449731
628661	Abca5	ATP binding cassette subfamily A member 5(Abca5)	1.6053	0.0469292
708548	Necab1	N-terminal EF-hand calcium binding protein 1(Necab1)	1.60907	0.0388901
619716	Sv2b	synaptic vesicle glycoprotein 2b(Sv2b)	1.6164	0.01379
1311994	Sowahb	sosondowah ankyrin repeat domain family member B(Sowahb)	1.61671	0.0225829
3253	Cntn3	contactin 3(Cntn3)	1.62091	0.0434172
620998	Nell1	neural EGFL like 1(Nell1)	1.62631	0.01379
1560707	Lrrtm4	leucine rich repeat transmembrane neuronal 4(Lrrtm4)	1.62807	0.0319852
631407	Slc4a10	solute carrier family 4 member 10(Slc4a10)	1.62839	0.0184436
621264	Kcnv1	potassium voltage-gated channel modifier subfamily V member 1(Kcnv1)	1.62938	0.016779
1306858	Fstl5	follistatin-like 5(Fstl5)	1.63059	0.041596
61800	Htr2a	5-hydroxytryptamine receptor 2A(Htr2a)	1.63309	0.021135
2650	Gabrb2	gamma-aminobutyric acid type A receptor subunit beta 2(Gabrb2)	1.63415	0.0435983
2958	Kcnj3	potassium inwardly-rectifying channel, subfamily J, member 3(Kcnj3)	1.63465	0.0469292
620829	Akap5	A-kinase anchoring protein 5(Akap5)	1.63791	0.0426135
2653	Gad2	glutamate decarboxylase 2(Gad2)	1.63911	0.0319852
1560587	Epha4	Eph receptor A4(Epha4)	1.6435	0.021135
1309715	Cbln2	cerebellin 2 precursor(Cbln2)	1.64927	0.00416336
620393	Pdp1	pyruvate dehydrogenase phosphatase catalytic subunit 1(Pdp1)	1.65001	0.01379
3680	St8sia3	ST8 alpha-N-acetyl-neuraminide alpha-2,8-sialyltransferase 3(St8sia3)	1.6522	0.0481035
1310506	Slitrk3	SLIT and NTRK-like family, member 3(Slitrk3)	1.65251	0.0396933
1311533	Tnfaip8l3	TNF alpha induced protein 8 like 3(Tnfaip8l3)	1.65638	0.0430356
3273	Pcsk2	proprotein convertase subtilisin/kexin type 2(Pcsk2)	1.65724	0.0167423
621349	Kcnb2	potassium voltage-gated channel subfamily B member 2(Kcnb2)	1.65878	0.0248894
1304572	Rnf150	ring finger protein 150(Rnf150)	1.66256	0.0451445
1309357	Lrfn5	leucine rich repeat and fibronectin type III domain containing 5(Lrfn5)	1.66293	0.020206
1560883	Kiaa0825	KIAA0825 homolog	1.66448	0.0343039
1306801	Clvs2	clavesin 2(Clvs2)	1.66487	0.0489182
1311951	Sphkap	SPHK1 interactor, AKAP domain containing(Sphkap)	1.67738	0.021135
68397	Syt4	synaptotagmin 4(Syt4)	1.68717	0.0012947
621800	Camk1g	calcium/calmodulin-dependent protein kinase IG(Camk1g)	1.69072	0.015602
628672	Olfm3	olfactomedin 3(Olfm3)	1.69605	0.01379
1566350	Cdh12	cadherin 12(Cdh12)	1.69884	0.0248894
1565194	Cntnap5b	contactin associated protein family member 5B(Cntnap5b)	1.69971	0.0313243
619787	Trpc5	transient receptor potential cation channel, subfamily C, member 5(Trpc5)	1.7139	0.0017223
621647	Vip	vasoactive intestinal peptide(Vip)	1.72035	0.0294121
628814	Fzd3	frizzled class receptor 3(Fzd3)	1.72139	0.0444747
2202	Bdnf	brain-derived neurotrophic factor(Bdnf)	1.7311	0.0428403
1589548	Slc35f3	solute carrier family 35, member F3(Slc35f3)	1.74091	0.0197779
1311561	Stxbp5l	syntaxin binding protein 5L(Stxbp5l)	1.74198	0.02237
1598315	Vat1l	vesicle amine transport 1-like(Vat1l)	1.74219	0.00120447
69286	Cdh8	cadherin 8(Cdh8)	1.75596	0.015602
1594383	Ankrd34b	ankyrin repeat domain 34B(Ankrd34b)	1.76572	0.0250934
2746	Grm5	glutamate metabotropic receptor 5(Grm5)	1.77809	0.0182265
1308448	Plcxd3	phosphatidylinositol-specific phospholipase C, X domain containing 3(Plcxd3)	1.8222	0.0306239
1305135	Pakap	paralemmin A kinase anchor protein (pakap)	1.83612	0.01379
1566201	Thsd7a	thrombospondin type 1 domain containing 7A(Thsd7a)	1.83644	0.0469292
1310848	Gpr22	G protein-coupled receptor 22(Gpr22)	1.8532	0.00120447
1588563	Slitrk4	SLIT and NTRK-like family, member 4(Slitrk4)	1.85323	0.0120799
1564527	Ptchd1	patched domain containing 1(Ptchd1)	1.85766	0.0434172
2247	Cacna2d1	calcium voltage-gated channel auxiliary subunit alpha2delta 1(Cacna2d1)	1.87248	0.0213771
3272	Pcsk1	proprotein convertase subtilisin/kexin type 1(Pcsk1)	1.8732	0.000703324
620531	Slc17a6	solute carrier family 17 member 6(Slc17a6)	1.8739	0.0230751
1306856	Cdh7	cadherin 7(Cdh7)	1.88196	0.0167423
1563030	Tafa1	TAFA chemokine like family member 1(Tafa1)	1.94043	0.000872904
1305403	Ankrd34c	ankyrin repeat domain 34C(Ankrd34c)	2.01219	0.0072158
1589642	Cbln4	cerebellin 4 precursor(Cbln4)	2.04814	0.0209368
1591045	Kdm4d	lysine demethylase 4D(Kdm4d)	2.11466	0.0225583

## Sheet: TFG R106C_R106C
RGD	Gene	Description	Expression relative to uninfected	Adjusted p value
62048	Top2a	DNA topoisomerase II alpha(Top2a)	0.0698283	0.000231112
2084	Alas2	5'-aminolevulinate synthase 2(Alas2)	0.336235	3.63181e-05
2783	Hbb	hemoglobin subunit beta(Hbb)	0.395361	5.9303e-05
1359290	Rpl17-ps16	ribosomal protein L17, pseudogene 16(Rpl17-ps16)	0.471349	0.000182088
621176	Scd	stearoyl-CoA desaturase(Scd)	0.527964	0.000378245
69312	Fabp7	fatty acid binding protein 7(Fabp7)	0.577156	0.0135859
41004822	LOC120097382	uncharacterized	0.630359	0.0156764
3952	Vcam1	vascular cell adhesion molecule 1(Vcam1)	0.641809	0.0135859
3801	Syngr1	synaptogyrin 1(Syngr1)	1.79517	0.00324841
3668	Sgk1	serum/glucocorticoid regulated kinase 1(Sgk1)	1.83824	0.000231112
3767	Sult1a1	sulfotransferase family 1A member 1(Sult1a1)	1.90309	0.00540697
727863	Per1	period circadian regulator 1(Per1)	2.0176	5.9303e-05
1566380	Ciart	circadian associated repressor of transcription(Ciart)	2.97398	0.000182088
